# Supplementary material for: Long-term effect of temporary ART initiated during primary HIV-1 infection on viral persistence
Source: Nat Commun. 2025 Jul 30;16:6989. doi: 10.1038/s41467-025-62362-0 (PMC12311192; doi:10.1038/s41467-025-62362-0)
Supplement: Supplementary file 4 — Source Data [file 41467_2025_62362_MOESM4_ESM.xlsx]

## Sheet: Fig 2a
CD4+ count	P1	P2	P3	P4	P5	P6	P7	P8	P9	P10	P11	P12	P13	P14	P15	P16	P17	P18	P19	P20	P21	P22	P23	P24	P25	P26	P27	P28	P29	P30	P31	P32	P33	P34	P35	P36	P37	P38	P39	P40	P41	P42	P43	P44	P45	P46	P47	P48	P49
BL	150	740	200	490	270	360	430	580	290	980	530	1020	980	860	1060	380	210	750	790	580	460	610	260	250	620	240	180	210	420	960	580	520	340	540	310	620	720	1090	300	330	330	730	690	270	540	640	310	130	310
12w	210	930	280	470	690	1020	420	900	400	850	550	1330	700	790	1360	310	410	950	940	730	510	630	610	440	1230	200	310	400	460	690	750	740	500	1100	530	430	870	800	410	600	420	740	990	410	520	740	430	370	300
24w	250	880	510	690	810	430	470	960	400	1130	530	1170	740	1020	1170	330	380	1160	740	860	670	710	770	440	850	270	420	370	510	760	790	890	590	890	520	710	680	1450	360	460	600	790	820	680	600	660	360	340	460
36w	160	870	530	750	580	370	450		400			1100		950	1250	380	410					660		470			440	460			680	920	430				910			780	620	820	890	550		770	400	520	390
48w	150	810	570	660	770	400	450		460			1190		980	1080	450	410					560		250			480				660	1180	570				780			460	600	920	800	610		690	400	460	350
60w	320	1060	550	780	670	610	510		610			1080		1010	1180	360	450					710		430			620				910	900	480				690			730	650	920	900	610		710	420	500	380
CD4/CD8 ratio	P1	P2	P3	P4	P5	P6	P7	P8	P9	P10	P11	P12	P13	P14	P15	P16	P17	P18	P19	P20	P21	P22	P23	P24	P25	P26	P27	P28	P29	P30	P31	P32	P33	P34	P35	P36	P37	P38	P39	P40	P41	P42	P43	P44	P45	P46	P47	P48	P49
BL	0.14	0.81	0.37	0.28	0.89	0.23	0.57	0.36	0.26	0.82	0.38	0.71	1.33	1.1	1.55	0.37	0.15	0.52	0.51	0.48	0.67	0.54	0.24	0.18	0.51	0.12	0.2	0.13	0.47	0.19	0.5	0.51	0.31	0.17	0.38	0.42	0.76	0.84	0.07	0.32	0.19	0.52	0.95	0.46	0.56	0.81	0.96	0.33	1.12
12w	0.84	1.07	0.88	0.5	1.19	1.3	0.82	1.13	0.52	1.38	0.5	1	1.56	1.26	2.38	0.47	0.26	1.2	1.05	1.54	0.9	0.86	1	1.12	0.8	0.58	0.7	0.64	0.72	0.82	0.79	1.31	0.54	0.79	0.95	1.44	1.59	1.88	0.44	1.11	1.69	0.59	1.47	1.21	0.81	1.22	1.43	0.3	1.78
24w	0.93	1.02	1.18	0.53	1.42	0.55	0.82	1.14	0.52	2.29	0.52	1.48	2.04	1.35	2.19	0.56	0.36	0.93	0.87	1.84	1.38	1.05	1.57	1.42	0.79	0.83	0.77	1.03	0.86	1.02	0.98	1.7	0.74	0.83	1.17	2	1.03	1.52	0.46	1.32	0.78	0.65	0.23	1.26	1.02	1.26	1.32	0.38	2.23
36w	0.59	1.21	1.34	0.93	1.24	0.48	1		0.52			1.34		1.21	2.4	0.58	0.48					1.15		1.5			0.46	1.13			0.89	1.52	0.73				1.21			1.45	1.05	0.72	1.21	1.31		1.32	1.3	0.59	1.92
48w	0.6	1.19	1.37	1.1	1.5	0.65	0.98		0.6			1.52		2.19	2.36	0.56	0.43					1.08		1.39			0.58				0.95	2.12	1.05				1.54			1.16	1.17	0.95	0.74	1.27		1.19	1.41	0.53	1.96
60w	1.03	1.25	1.03	1.13	1.93	0.61	0.93		0.65			1.27		1.24	2.42	0.65	0.45					1.1		1.24			0.65				0.86	1.79	0.95				1.18			1.57	1.18	0.86	0.76	1.24		1.34	2.05	0.63	1.88
plasma VL	P1	P2	P3	P4	P5	P6	P7	P8	P9	P10	P11	P12	P13	P14	P15	P16	P17	P18	P19	P20	P21	P22	P23	P24	P25	P26	P27	P28	P29	P30	P31	P32	P33	P34	P35	P36	P37	P38	P39	P40	P41	P42	P43	P44	P45	P46	P47	P48	P49
BL	5.69	5.66	4.95	5.66	6.14	5.86	4.56	5.61	6.46	5.4	4.13	4.77	4.42	3.34	3.06	3.29	5.87	4.79	3.96	4.94	5.3	3.84	5.55	5.76	5.96	5.54	6.09	6.12	4.72	4.96	4.75	5.49	5.77	5.86	5.81	4.66	3.3	5.29	6.37	5.93	6.14	4.65	5.52	5.37	4.67	3.79	4.44	6.22	3.95
12w	1.7	2.36	1.7	2.63	2.92	1.7	1.7	2.65	1.7	2.53	1.7	1.7	1.7	2.37	1.7	1.7	2.48	1.7	1.7	1.7	1.7	1.7	2.33	1.7	2.26	2.73	2.1	3.54	1.93	1.71	2.64	2.54	2.93	1.7	2.73	1.93	1.81	1.7	2.29	1.7	1.7	1.7	2.14	3.11	1.79	1.7	2.03	1.83	1.92
24w	1.7	1.7	1.7	1.76	1.7	1.7	1.7	1.7	1.86	1.7	1.7	1.7	1.7	1.7	1.7	1.7	1.7	1.7	1.87	1.7	1.7	1.7	1.7	1.7	1.7	1.7	1.7	2.42	1.7	1.7	1.7	1.7	2.05	1.7	1.7	1.7	1.7	1.7	1.7	1.7	1.85	1.7	1.7	1.7		1.7	1.7	1.7	1.7
36w	1.7	1.7	1.7	1.7	1.7	1.7	1.7		1.7			1.82		1.7	1.7	1.7	1.93					1.7		1.7			1.7	1.7			1.7	1.7	1.7				1.7			1.7	1.7	1.7	1.7	1.7		1.7	1.7	1.7	1.7
48w	1.7	1.7	1.7	1.7	1.7	1.7	1.7		1.75			1.7		1.7	1.7	1.7	1.7					1.7		1.7			1.7				1.7	1.7	1.7				1.7			1.7	1.7	1.7	2.18	1.7		1.7	1.84	1.7	1.7
60w	1.7	1.7	1.7	1.7	1.7	1.7	1.7		1.7			1.7		1.7	1.7	1.7	1.7					1.7		1.7			1.7				1.7	1.7	1.7				1.7			1.7	1.7	1.7	1.7	1.7		1.7	1.7	1.7	1.7
US RNA	P1	P2	P3	P4	P5	P6	P7	P8	P9	P10	P11	P12	P13	P14	P15	P16	P17	P18	P19	P20	P21	P22	P23	P24	P25	P26	P27	P28	P29	P30	P31	P32	P33	P34	P35	P36	P37	P38	P39	P40	P41	P42	P43	P44	P45	P46	P47	P48	P49
BL	4.01	4.15	3.56	5.22		4.37	2.94	2.48	4.75	3.65	2.63	4.32	2.48	3.33	1.53		5.32	3.64	3.34	3.36	3.49	2.2	4.59	4.65	5.53	4.4		5.4	1.98		2.72	4.72	4.98	4.28	4.23	3.9	3.31	4.25		3.45	4.42	1.97			3.32	2.49	2.28	5.11	2.37
12w	3.07	1.15	2.21	2.13	0.72	1.3	1.47	1.16	2.02	1.83	2.13	2.97	1.68	0.72	1.31	3.15	2.74	1.47	2	2.14	1.61	1.8	1.51	2.6	0.93	0.81	1.79	2.71	0.88			2.2	2.85	2.81	2.66	0.96		1.67	1.45	2.3	2.45	1.9	2.6	1.05	1.97	2.25	1.08	3.07	1
24w	2.82	3.09					1.68	1.94	2.23	1.69	1.49	3.3		2.68	1.35	2.92	3.1	1.29	0.7	2.49	2.33	1.55	2.27	2	2.47	2.53	2.69			3.11	1.63	2.67		2.64
36w	2.31	1.53	1.08	3.82	1.34	2.7	1.37		2.16			2.68		1.58	1.39	1.67	1.79					1.06		2.42			2.65	1.44			1.36	1.92	2.6				1.51			1.29	1.86	1.3	2.85	1.37		1.17	1.23	2.47	1.43
48w	2.78	1.67	1.26	3.58	3.31	2.73	2.09		2.78					2.76	1.42	2.84	3.13					1.22															1.62									1.07		2.61
60w	2.85	3.01		3.29		2.09			2.47			3.18			1.31	2.86						1.2					2.19				1.56	1.49								1.22	2.25		3.01	0.85		1.65	1.03		0.96
Total DNA	P1	P2	P3	P4	P5	P6	P7	P8	P9	P10	P11	P12	P13	P14	P15	P16	P17	P18	P19	P20	P21	P22	P23	P24	P25	P26	P27	P28	P29	P30	P31	P32	P33	P34	P35	P36	P37	P38	P39	P40	P41	P42	P43	P44	P45	P46	P47	P48	P49
BL	4.35	2.96	1.53	3.35		2.4	2.6	1.96	3.17	1.8	1.67	2.98	1.84	2.62	1.25		3.95	3.07	2.92	3.5	2.04	2.93	2.95	3.2	3.64	3.05		3.01	2.01		1.06	3.15	4.11	3.39	4.24	4.57	2.72	2.03		2.25	2.97	2.31			3.69	1.99	0.9	4.07	1.55
12w	3.98	2.25	1.76	3.11	3.13	1.88	2.19	2.01	2.53	2.07	1.52	2.89	1.73	1.98	1.18	2.73	3.72	1.74	2.48	2.98	1.86	1.86	2.05	2.16	2.82	2.38	3.01	3.17	0.95			3.22	4.26	3.11	3.9	3.04		1.9	1.7	1.3	3.18	1.74	3.34	1.8	2.8	1.41	1.11	3.64	1.2
24w	3.93	2.17					1.13	1.51	2.15	1.55	0.91	2.53		1.86	0.99	2.43	3.38	1.95	2.66	2.78	1.64	1.91	1.89	2.69	2.44	2.26	2.34			2.52	1.17	2.54		3.03
36w	3.85	1.57	1.1	2.98	1.22	1.11	1.74		2.44			1.99		1.84	1.13	2.4	3.25					1.33		2.68			2.19	2.55			0.99	2.42	3.11				0.98			1.09	2.41	0.73	2.28	0.96		1.52	0.88	3.55	0.99
48w	3.9	0.98	1.31	2.74	1.61	1.49	2.28		2.79					1.71	0.95	1.99	2.98					0.89															0.95									1.36		3.25
60w	3.83	0.76		2.76		1.01			2.54			1.9			0.92	2.31						0.96					1.86				1.12	2.33								0.85	2.46	1.54	2.59	1.21		2.01	0.97		0.93
US RNA/Total DNA	P1	P2	P3	P4	P5	P6	P7	P8	P9	P10	P11	P12	P13	P14	P15	P16	P17	P18	P19	P20	P21	P22	P23	P24	P25	P26	P27	P28	P29	P30	P31	P32	P33	P34	P35	P36	P37	P38	P39	P40	P41	P42	P43	P44	P45	P46	P47	P48	P49
BL	-0.34	1.19	2.03	1.87		1.96	0.33	0.52	1.58	1.85	0.96	1.34	0.64	0.71	0.28		1.38	0.56	0.41	-0.13	1.45	-0.73	1.63	1.46	1.89	1.35		2.38	-0.04		1.66	1.57	0.87	0.89	-0.01	-0.67	0.59	2.23		1.2	1.44	-0.34			-0.37	0.5	1.38	1.04	0.82
12w	-0.91	-1.1		-0.98	-2.41	-0.58	-0.72	-0.85	-0.51	-0.24	0.61	0.09		-1.26		0.41	-0.98	-0.26	-0.49	-0.84	-0.25	-0.06	-0.53	0.44	-1.89	-1.57	-1.22	-0.46	-0.07			-1.02	-1.41	-0.3	-1.23	-2.09		-0.23	-0.24	1	-0.73	0.16	-0.74	-0.75	-0.83	0.84	-0.04	-0.57	-0.2
24w	-1.12	0.92					0.56		0.08	0.13	0.59	0.77		0.82	0.36	0.49	-0.28	-0.65	-1.96	-0.3	0.68	-0.36	0.39	-0.69	0.03	0.27	0.36			0.59	0.46	0.13		-0.39
36w	-1.55	-0.04		0.84	0.12	1.59	-0.37		-0.27			0.7		-0.26		-0.73	-1.46					-0.27		-0.27			0.46	-1.11			0.37	-0.5	-0.5							0.2	-0.55	0.57	0.57	0.42		-0.35		-1.08	0.44
48w	-1.12			0.84	1.7	1.24	-0.19		-0.01					1.05		0.85	0.15					0.32																								-0.29		-0.63
60w	-0.98	2.24		0.53		1.08			-0.07			1.27				0.55											0.34				0.43	-0.84								0.36	-0.21		0.41	-0.36		-0.36			0.03
[truncated: 3 more columns]

## Sheet: Fig 2b
CD4+ count	P1	P2	P3	P4	P5	P6	P7	P8	P9	P10	P11	P12	P13	P14	P15	P16	P17	P18	P19	P20	P21	P22	P23	P24	P25	P26	P27	P28	P29	P30	P31	P32	P33	P34	P35	P36	P37	P38	P39	P40	P41	P42	P43	P44	P45	P46	P47	P48	P49
BL	150	280	220	170	330	230	290	410	290	220	330	460	240	390	390	280	200	690	730	670	450	330	180	230	430	280	150	230	330	170	310	190	290	270	270	240	340	300	380	440	230	390	560	420	310	310	300	260	180
12w		170	330	260	540	390	470	470	300	620	420	740	360	680			340		360	810	510	420	440	330	440	550	210	470	480	290	520	210		310	330	270	430	420	440	510	330	620		640	350	790	520	420	280
24w	190	700	480	240	630	280	410	660	450		460		600			360	500		550	680		420			680	560	370			300		240	270					630		550	420		1000		370	680	450		350
36w	130	670	370	390	670	380			360	620	500	1030		890			490		600	670	550	480	440	380	500	580	350	440	620	310	530	210	400	350	380	310	610		610	720					390	660		440	460
48w	180	720	440	430	680	420	420		420	840	510	890	650	900		530				490			550	470	560		530	390	680	430	580	310	400	380	460	480		680	440	760	560	720		660	380	680	710
60w	240	520	470	490	790	580	370		430	650	400	980		990		400	520		470	480	430	510	480	280	660	620	380	340	710	410	570	300	460	460	390	410	810	900	550	860	550				460	570	610	540	360
96w	210	700	400	340	680	540	440	650	210	780	400		580	820			540		540	970	1040	430	620	180			440		460	440	730	260	380	460	370	470	510	740	660	800	620	800		860	410	710	760	620	470
CD4/CD8 ratio	P1	P2	P3	P4	P5	P6	P7	P8	P9	P10	P11	P12	P13	P14	P15	P16	P17	P18	P19	P20	P21	P22	P23	P24	P25	P26	P27	P28	P29	P30	P31	P32	P33	P34	P35	P36	P37	P38	P39	P40	P41	P42	P43	P44	P45	P46	P47	P48	P49
BL	0.37	0.33	0.33	0.25	0.21	0.18	0.37	0.28	0.4	0.28	0.44	0.38	0.24	0.21	0.45	0.35	0.24	0.71	0.55	0.82	0.55	0.36	0.38	0.22	0.21	0.36	0.34	0.45	0.31	0.15	0.52	0.32	0.25	0.23	0.4	0.18	0.39	0.39	0.2	0.25	0.4	0.61	0.4	0.48	0.26	0.24	0.41	0.45	0.22
12w		0.47	0.7	0.25	0.53	0.35	0.57	0.47	0.46	1	0.48	0.64	0.33	0.32			0.39		0.55	0.88	1.01	0.57	0.62	0.53	0.52	0.95	0.34	0.83	0.52	0.29	0.84	0.49		0.51	0.92	0.34	0.55	0.68	0.4	0.36	0.77	0.83		0.61	0.5	0.54	0.94	0.81	0.39
24w	0.28	0.78	0.92	0.32	0.46	0.39	0.62	0.73	0.56		0.71		0.6			0.55	0.44		0.66	0.8		0.62			0.4	1.19	0.68			0.27		0.68	0.46					0.87		0.35	0.9		0.5		0.51	0.69	1.08		0.46
36w	0.41	0.78	0.85	0.41	0.84	0.44			0.49	1.44	0.61	0.66		0.63			0.56		0.71	1.05	1.14	0.62	0.39	0.77	0.39	1.12	0.65	0.86	0.58	0.3	0.75	0.33	0.47	0.7	0.71	0.44	0.48		0.49	0.54					0.66	0.78		1.05	0.53
48w	0.44	1.09	0.95	0.41	0.58	0.41	0.61		0.54	1.26	0.57	0.62	0.69	0.81		0.53				2.3			0.48	0.71	0.41		0.86	0.92	0.6	0.38	0.62	0.77	0.46	0.7	0.92	0.44		1.02	0.58	0.45	1.24	2.3		0.94	0.42	0.89	1.17
60w	0.43	1.07	0.92	0.47	0.45	0.32	0.78		0.57	1.15	0.41	0.76		0.83		0.36	0.43		0.77	1.41	1.16	0.73	0.58	0.77	0.64	1.46	0.89	0.87	0.48	0.47	0.67	0.43	0.46	0.97	1.12	0.6	0.54	1.67	0.44	0.48	0.95				0.85	0.82	1.05	1.35	0.6
96w	0.63	0.86	1.15	0.43	0.55	0.46	0.59	0.96	0.86	1.11	0.29		0.88	0.94			0.59		0.72	1.21	1.23	0.67	0.58	0.59			0.92		0.56	0.39	1.05	0.52	0.57	1.19	0.89	0.59	0.58	0.94	0.52	0.46	0.99	3.2		0.85	0.59	0.78	1.23	1.68	0.58
plasma VL	P1	P2	P3	P4	P5	P6	P7	P8	P9	P10	P11	P12	P13	P14	P15	P16	P17	P18	P19	P20	P21	P22	P23	P24	P25	P26	P27	P28	P29	P30	P31	P32	P33	P34	P35	P36	P37	P38	P39	P40	P41	P42	P43	P44	P45	P46	P47	P48	P49
BL	3.64	4.57	4.67	4.66	3.86	4.94	5.75	4.47	4.38	4.71	3.39	5.53	4.91	5.55	4.43	3.25	5.45	2.02	3.57	3.34	4.54	5.39	4.34	5.35	4.8	4.85	5.4	5.33	4.33	5.51	4.34	4.06	5.51	5.2	4.04	5.21	4.48	5.34	5.12	5.15	4.95	4.15	4.69	4.55	4.88	5.4	4.45	4.61	4.81
12w	1.7	1.76	1.8	1.7	1.84	1.7	1.7	1.7	1.7	1.7	1.7	2.21	2.53	2.23			2.03		1.7	1.7	1.7	1.7	1.7		1.96	1.7	2.53	1.7	2.08	1.7	1.7	1.7		3.06	1.7	1.7	1.7	3.02	2.63	1.7	1.86	1.7	2.54	1.86	1.7	1.95	1.7	1.7	1.7
24w	1.7	1.7	1.7	1.76	1.7	1.7	1.7		1.7		1.7		1.7	1.7		1.7	1.7		1.7	1.7	1.7	1.7		1.7	1.7	1.7	1.99		1.7	1.7	1.7	1.7	1.7			1.7		1.7		1.7	1.7		1.7		1.7	1.7	1.7	1.7	1.7
36w	1.83	1.7	1.7	1.7	1.7	1.7		1.7	1.7	1.7	1.7	1.7					1.7		1.7	1.7	1.7	1.7	1.7	1.7	1.7	1.7		1.7	1.7	1.7		1.7	1.7	1.7	1.7		1.7		1.7		1.7				1.7	1.7	1.7		1.7
48w		1.7	1.7	1.7	1.7	1.7	1.7		1.7	1.7		1.7	1.7	1.7		1.7	1.7			1.7	1.7		1.7	1.7	1.7		1.72	1.7	1.7	1.7	1.7	1.7	1.7	1.7	1.7	1.7		1.7	2.69	1.7	1.7	1.7	1.7	1.7	1.7	1.7	1.7		1.7
60w	2.37	1.7	1.7	1.7	1.7	1.7	1.7	1.7	1.7	1.7		1.7	1.7	1.7		2.24	1.7			1.7	1.7	1.7	1.7	1.7	1.7	1.7		1.7	1.7	1.7		1.7	1.7	1.7	1.7	1.7		1.7	2.62				1.7		1.7	1.7	1.7	1.7	1.7
96w	3.34	2	1.7	1.7	1.7	1.7	1.7	1.7	1.7	1.7			1.7	1.7			1.7		1.7	1.7	1.7	1.7	1.7	1.7			1.7		1.7	1.7	1.7	1.7		1.7	1.7			1.78	2.04		1.7			1.7		1.7	1.7		1.7
US RNA	P1	P3	P6	P9	P11	P13	P14	P17	P19	P20	P21	P24	P27	P29	P30	P31	P32	P33	P35	P36	P37	P40	P41	P42	P45	P46	P47	P48	P49	P50	P51	P52	P54	P55	P56	P57	P58	P59	P61
BL	3.08	3.71	3.86	2.69	3.34	3.56	4.2	5.19	4.02	3.32	4.09	5.13	4.42	4.83	3.93	3.32	3.74	4.45	2.55	4.96	1.8	4.28	5	3.2	3.32		3.88	3.84	5.11	3.04	3.06	3.26	5.15	3.85	4.35	3.22	4.85	4.05	4.23
12w	2.19		2.29	2.74							2.37	1.99			2.9		1.39								2.03		2.1	2.55	2.63		2.62		3.56	1.47		1.86	2.44
24w			2.55		1.57	2.78		3.19	1.64								1.29					3.27	3.76			2.86	2.57		2.27			2.59	2.91				3.06	3.05
36w				2.44							3.02	2.6	4.29			2.49					1.58				1.39	2.68		3.01					3.06	2.69		2.21		2.5
48w	2.31	2.38																2.84						2.22		2.57	1.38		1.89				3.16	2.76				2.85	2.97
60w	2.21	1.99		2.26			1.08				2.49								1.18							2.33	1.7	2.89		1.28			3.08		2.58	1.85
96w	2.35	2.65		2.24		1.4				1.55				2.75						3.42									1.94			2.66			2.55	2.29		2.76	2.66
Total DNA	P1	P3	P6	P9	P11	P13	P14	P17	P19	P20	P21	P24	P27	P29	P30	P31	P32	P33	P35	P36	P37	P40	P41	P42	P45	P46	P47	P48	P49	P50	P51	P52	P54	P55	P56	P57	P58	P59	P61
BL	3.31	2.14	2.69	2.98	0.96	3.27	4.14	3.95	2.99	2.93	3.62	3.33	3.99	3.62	3.66	2.55	2.99	2.8	1.78	3.96	1.26	3.83	3.8	2.83	2.22		2.47	3.81		2.6	2.89	3.03	3.14	3.02	3.78	2.6	4.15	3.79	3.9
12w	3.17		1.59	2.25							2.84	3.05	3.75		2.79		1.55								1.17		2.1	3.23	3.22		2.72		2.95	2.21		1.85	2.6
24w			1.7		0.96	3.23		3.16	2.54								1.85					2.85	3.13			1.45	1.83		2.48			2.34	2.91				3.03	3.38
36w				2.81							3.01	2.64	2.72			2.58					1.12				1.29	1.58		2.85					2.71	2.5		1.34		2.98
48w	3.27	1.54																2.15						2.99		1.78	1.47		2.47				2.54	2.46				2.83	3.15
60w	3.09	1.82		2.16			3.16				2.38								1.24							1.54	2.07	2.71		1.34			2.5		2.72	1.09
96w	3.22	1.65		1.89		2.57				2				2.69						3.23									2.5			0.87			3.19	0.72		3.03	2.7
US RNA/Total DNA	P1	P3	P6	P9	P11	P13	P14	P17	P19	P20	P21	P24	P27	P29	P30	P31	P32	P33	P35	P36	P37	P40	P41	P42	P45	P46	P47	P48	P49	P50	P51	P52	P54	P55	P56	P57	P58	P59	P61
BL	-0.23	1.57	1.17	-0.29	2.38	0.29	0.07	1.24	1.02	0.38	0.47	1.81	0.43	1.21	0.27	0.77	0.75	1.64	0.77	1	0.54	0.45	1.2	0.37	1.1		1.42	0.04		0.44	0.17	0.23	2.01	0.83	0.58	0.62	0.7	0.27	0.33
12w	-0.97		0.7	0.49							-0.47	-1.06			0.11		-0.16								0.85		0	-0.68	-0.6		-0.1		0.61	-0.75		0.01	-0.16
24w			0.85			-0.45		0.04	-0.9								-0.56					0.42	0.63			1.41	0.73		-0.21			0.25	0				0.02	-0.33
36w				-0.37							0.01	-0.03	1.57			-0.08					0.46				0.1	1.1		0.16					0.34	0.19		0.87		-0.47
48w	-0.96	0.84																0.69						-0.76		0.78	-0.09		-0.58				0.62	0.3				0.02	-0.18
60w	-0.88	0.17		0.11			-2.07				0.11								-0.06							0.79	-0.37	0.18		-0.07			0.58		-0.15	0.76
96w	-0.88	1		0.35		-1.17				-0.44				0.06						0.19									-0.56			1.79			-0.64	1.56		-0.27	-0.05
[truncated: 15 more columns]

## Sheet: Fig 3a
CD4+ count	P1	P2	P3	P4	P5	P6	P7	P8	P9	P10	P11	P12	P13	P14	P15	P16	P17	P18	P19	P20	P21	P22	P23	P24	P25	P26	P27	P28	P29	P30	P31	P32	P33	P34	P35	P36	P37	P38	P39	P40	P41	P42	P43	P44	P45	P46	P47	P48	P49
BL	150	740	200	490	270	360	430	580	290	980	530	1020	980	860	1060	380	210	750	790	580	460	610	260	250	620	240	180	210	420	960	580	520	340	540	310	620	720	1090	300	330	330	730	690	270	540	640	310	130	310
12w	210	930	280	470	690	1020	420	900	400	850	550	1330	700	790	1360	310	410	950	940	730	510	630	610	440	1230	200	310	400	460	690	750	740	500	1100	530	430	870	800	410	600	420	740	990	410	520	740	430	370	300
24w	250	880	510	690	810	430	470	960	400	1130	530	1170	740	1020	1170	330	380	1160	740	860	670	710	770	440	850	270	420	370	510	760	790	890	590	890	520	710	680	1450	360	460	600	790	820	680	600	660	360	340	460
36w	160	870	530	750	580	370	450		400			1100		950	1250	380	410					660		470			440	460			680	920	430				910			780	620	820	890	550		770	400	520	390
48w	150	810	570	660	770	400	450		460			1190		980	1080	450	410					560		250			480				660	1180	570				780			460	600	920	800	610		690	400	460	350
60w	320	1060	550	780	670	610	510		610			1080		1010	1180	360	450					710		430			620				910	900	480				690			730	650	920	900	610		710	420	500	380
CD4/CD8 ratio	P1	P2	P3	P4	P5	P6	P7	P8	P9	P10	P11	P12	P13	P14	P15	P16	P17	P18	P19	P20	P21	P22	P23	P24	P25	P26	P27	P28	P29	P30	P31	P32	P33	P34	P35	P36	P37	P38	P39	P40	P41	P42	P43	P44	P45	P46	P47	P48	P49
BL	0.14	0.81	0.37	0.28	0.89	0.23	0.57	0.36	0.26	0.82	0.38	0.71	1.33	1.1	1.55	0.37	0.15	0.52	0.51	0.48	0.67	0.54	0.24	0.18	0.51	0.12	0.2	0.13	0.47	0.19	0.5	0.51	0.31	0.17	0.38	0.42	0.76	0.84	0.07	0.32	0.19	0.52	0.95	0.46	0.56	0.81	0.96	0.33	1.12
12w	0.84	1.07	0.88	0.5	1.19	1.3	0.82	1.13	0.52	1.38	0.5	1	1.56	1.26	2.38	0.47	0.26	1.2	1.05	1.54	0.9	0.86	1	1.12	0.8	0.58	0.7	0.64	0.72	0.82	0.79	1.31	0.54	0.79	0.95	1.44	1.59	1.88	0.44	1.11	1.69	0.59	1.47	1.21	0.81	1.22	1.43	0.3	1.78
24w	0.93	1.02	1.18	0.53	1.42	0.55	0.82	1.14	0.52	2.29	0.52	1.48	2.04	1.35	2.19	0.56	0.36	0.93	0.87	1.84	1.38	1.05	1.57	1.42	0.79	0.83	0.77	1.03	0.86	1.02	0.98	1.7	0.74	0.83	1.17	2	1.03	1.52	0.46	1.32	0.78	0.65	0.23	1.26	1.02	1.26	1.32	0.38	2.23
36w	0.59	1.21	1.34	0.93	1.24	0.48	1		0.52			1.34		1.21	2.4	0.58	0.48					1.15		1.5			0.46	1.13			0.89	1.52	0.73				1.21			1.45	1.05	0.72	1.21	1.31		1.32	1.3	0.59	1.92
48w	0.6	1.19	1.37	1.1	1.5	0.65	0.98		0.6			1.52		2.19	2.36	0.56	0.43					1.08		1.39			0.58				0.95	2.12	1.05				1.54			1.16	1.17	0.95	0.74	1.27		1.19	1.41	0.53	1.96
60w	1.03	1.25	1.03	1.13	1.93	0.61	0.93		0.65			1.27		1.24	2.42	0.65	0.45					1.1		1.24			0.65				0.86	1.79	0.95				1.18			1.57	1.18	0.86	0.76	1.24		1.34	2.05	0.63	1.88
plasma VL	P1	P2	P3	P4	P5	P6	P7	P8	P9	P10	P11	P12	P13	P14	P15	P16	P17	P18	P19	P20	P21	P22	P23	P24	P25	P26	P27	P28	P29	P30	P31	P32	P33	P34	P35	P36	P37	P38	P39	P40	P41	P42	P43	P44	P45	P46	P47	P48	P49
BL	5.69	5.66	4.95	5.66	6.14	5.86	4.56	5.61	6.46	5.4	4.13	4.77	4.42	3.34	3.06	3.29	5.87	4.79	3.96	4.94	5.3	3.84	5.55	5.76	5.96	5.54	6.09	6.12	4.72	4.96	4.75	5.49	5.77	5.86	5.81	4.66	3.3	5.29	6.37	5.93	6.14	4.65	5.52	5.37	4.67	3.79	4.44	6.22	3.95
12w	1.7	2.36	1.7	2.63	2.92	1.7	1.7	2.65	1.7	2.53	1.7	1.7	1.7	2.37	1.7	1.7	2.48	1.7	1.7	1.7	1.7	1.7	2.33	1.7	2.26	2.73	2.1	3.54	1.93	1.71	2.64	2.54	2.93	1.7	2.73	1.93	1.81	1.7	2.29	1.7	1.7	1.7	2.14	3.11	1.79	1.7	2.03	1.83	1.92
24w	1.7	1.7	1.7	1.76	1.7	1.7	1.7	1.7	1.86	1.7	1.7	1.7	1.7	1.7	1.7	1.7	1.7	1.7	1.87	1.7	1.7	1.7	1.7	1.7	1.7	1.7	1.7	2.42	1.7	1.7	1.7	1.7	2.05	1.7	1.7	1.7	1.7	1.7	1.7	1.7	1.85	1.7	1.7	1.7		1.7	1.7	1.7	1.7
36w	1.7	1.7	1.7	1.7	1.7	1.7	1.7		1.7			1.82		1.7	1.7	1.7	1.93					1.7		1.7			1.7	1.7			1.7	1.7	1.7				1.7			1.7	1.7	1.7	1.7	1.7		1.7	1.7	1.7	1.7
48w	1.7	1.7	1.7	1.7	1.7	1.7	1.7		1.75			1.7		1.7	1.7	1.7	1.7					1.7		1.7			1.7				1.7	1.7	1.7				1.7			1.7	1.7	1.7	2.18	1.7		1.7	1.84	1.7	1.7
60w	1.7	1.7	1.7	1.7	1.7	1.7	1.7		1.7			1.7		1.7	1.7	1.7	1.7					1.7		1.7			1.7				1.7	1.7	1.7				1.7			1.7	1.7	1.7	1.7	1.7		1.7	1.7	1.7	1.7
US RNA	P1	P2	P3	P4	P5	P6	P7	P8	P9	P10	P11	P12	P13	P14	P15	P16	P17	P18	P19	P20	P21	P22	P23	P24	P25	P26	P27	P28	P29	P30	P31	P32	P33	P34	P35	P36	P37	P38	P39	P40	P41	P42	P43	P44	P45	P46	P47	P48	P49
BL	4.01	4.15	3.56	5.22		4.37	2.94	2.48	4.75	3.65	2.63	4.32	2.48	3.33	1.53		5.32	3.64	3.34	3.36	3.49	2.2	4.59	4.65	5.53	4.4		5.4	1.98		2.72	4.72	4.98	4.28	4.23	3.9	3.31	4.25		3.45	4.42	1.97			3.32	2.49	2.28	5.11	2.37
12w	3.07	1.15	2.21	2.13	0.72	1.3	1.47	1.16	2.02	1.83	2.13	2.97	1.68	0.72	1.31	3.15	2.74	1.47	2	2.14	1.61	1.8	1.51	2.6	0.93	0.81	1.79	2.71	0.88			2.2	2.85	2.81	2.66	0.96		1.67	1.45	2.3	2.45	1.9	2.6	1.05	1.97	2.25	1.08	3.07	1
24w	2.82	3.09					1.68	1.94	2.23	1.69	1.49	3.3		2.68	1.35	2.92	3.1	1.29	0.7	2.49	2.33	1.55	2.27	2	2.47	2.53	2.69			3.11	1.63	2.67		2.64
36w	2.31	1.53	1.08	3.82	1.34	2.7	1.37		2.16			2.68		1.58	1.39	1.67	1.79					1.06		2.42			2.65	1.44			1.36	1.92	2.6				1.51			1.29	1.86	1.3	2.85	1.37		1.17	1.23	2.47	1.43
48w	2.78	1.67	1.26	3.58	3.31	2.73	2.09		2.78					2.76	1.42	2.84	3.13					1.22															1.62									1.07		2.61
60w	2.85	3.01		3.29		2.09			2.47			3.18			1.31	2.86						1.2					2.19				1.56	1.49								1.22	2.25		3.01	0.85		1.65	1.03		0.96
Total DNA	P1	P2	P3	P4	P5	P6	P7	P8	P9	P10	P11	P12	P13	P14	P15	P16	P17	P18	P19	P20	P21	P22	P23	P24	P25	P26	P27	P28	P29	P30	P31	P32	P33	P34	P35	P36	P37	P38	P39	P40	P41	P42	P43	P44	P45	P46	P47	P48	P49
BL	4.35	2.96	1.53	3.35		2.4	2.6	1.96	3.17	1.8	1.67	2.98	1.84	2.62	1.25		3.95	3.07	2.92	3.5	2.04	2.93	2.95	3.2	3.64	3.05		3.01	2.01		1.06	3.15	4.11	3.39	4.24	4.57	2.72	2.03		2.25	2.97	2.31			3.69	1.99	0.9	4.07	1.55
12w	3.98	2.25	1.76	3.11	3.13	1.88	2.19	2.01	2.53	2.07	1.52	2.89	1.73	1.98	1.18	2.73	3.72	1.74	2.48	2.98	1.86	1.86	2.05	2.16	2.82	2.38	3.01	3.17	0.95			3.22	4.26	3.11	3.9	3.04		1.9	1.7	1.3	3.18	1.74	3.34	1.8	2.8	1.41	1.11	3.64	1.2
24w	3.93	2.17					1.13	1.51	2.15	1.55	0.91	2.53		1.86	0.99	2.43	3.38	1.95	2.66	2.78	1.64	1.91	1.89	2.69	2.44	2.26	2.34			2.52	1.17	2.54		3.03
36w	3.85	1.57	1.1	2.98	1.22	1.11	1.74		2.44			1.99		1.84	1.13	2.4	3.25					1.33		2.68			2.19	2.55			0.99	2.42	3.11				0.98			1.09	2.41	0.73	2.28	0.96		1.52	0.88	3.55	0.99
48w	3.9	0.98	1.31	2.74	1.61	1.49	2.28		2.79					1.71	0.95	1.99	2.98					0.89															0.95									1.36		3.25
60w	3.83	0.76		2.76		1.01			2.54			1.9			0.92	2.31						0.96					1.86				1.12	2.33								0.85	2.46	1.54	2.59	1.21		2.01	0.97		0.93
US RNA/Total DNA	P1	P2	P3	P4	P5	P6	P7	P8	P9	P10	P11	P12	P13	P14	P15	P16	P17	P18	P19	P20	P21	P22	P23	P24	P25	P26	P27	P28	P29	P30	P31	P32	P33	P34	P35	P36	P37	P38	P39	P40	P41	P42	P43	P44	P45	P46	P47	P48	P49
BL	-0.34	1.19	2.03	1.87		1.96	0.33	0.52	1.58	1.85	0.96	1.34	0.64	0.71	0.28		1.38	0.56	0.41	-0.13	1.45	-0.73	1.63	1.46	1.89	1.35		2.38	-0.04		1.66	1.57	0.87	0.89	-0.01	-0.67	0.59	2.23		1.2	1.44	-0.34			-0.37	0.5	1.38	1.04	0.82
12w	-0.91	-1.1		-0.98	-2.41	-0.58	-0.72	-0.85	-0.51	-0.24	0.61	0.09		-1.26		0.41	-0.98	-0.26	-0.49	-0.84	-0.25	-0.06	-0.53	0.44	-1.89	-1.57	-1.22	-0.46	-0.07			-1.02	-1.41	-0.3	-1.23	-2.09		-0.23	-0.24	1	-0.73	0.16	-0.74	-0.75	-0.83	0.84	-0.04	-0.57	-0.2
24w	-1.12	0.92					0.56		0.08	0.13	0.59	0.77		0.82	0.36	0.49	-0.28	-0.65	-1.96	-0.3	0.68	-0.36	0.39	-0.69	0.03	0.27	0.36			0.59	0.46	0.13		-0.39
36w	-1.55	-0.04		0.84	0.12	1.59	-0.37		-0.27			0.7		-0.26		-0.73	-1.46					-0.27		-0.27			0.46	-1.11			0.37	-0.5	-0.5							0.2	-0.55	0.57	0.57	0.42		-0.35		-1.08	0.44
48w	-1.12			0.84	1.7	1.24	-0.19		-0.01					1.05		0.85	0.15					0.32																								-0.29		-0.63
60w	-0.98	2.24		0.53		1.08			-0.07			1.27				0.55											0.34				0.43	-0.84								0.36	-0.21		0.41	-0.36		-0.36			0.03
[truncated: 3 more columns]

## Sheet: Fig 3b
CD4+ count	P1	P2	P3	P4	P5	P6	P7	P8	P9	P10	P11	P12	P13	P14	P15	P16	P17	P18	P19	P20	P21	P22	P23	P24	P25	P26	P27	P28	P29	P30	P31	P32	P33	P34	P35	P36	P37	P38	P39	P40	P41	P42	P43	P44	P45	P46	P47	P48	P49
BL	150	280	220	170	330	230	290	410	290	220	330	460	240	390	390	280	200	690	730	670	450	330	180	230	430	280	150	230	330	170	310	190	290	270	270	240	340	300	380	440	230	390	560	420	310	310	300	260	180
12w		170	330	260	540	390	470	470	300	620	420	740	360	680			340		360	810	510	420	440	330	440	550	210	470	480	290	520	210		310	330	270	430	420	440	510	330	620		640	350	790	520	420	280
24w	190	700	480	240	630	280	410	660	450		460		600			360	500		550	680		420			680	560	370			300		240	270					630		550	420		1000		370	680	450		350
36w	130	670	370	390	670	380			360	620	500	1030		890			490		600	670	550	480	440	380	500	580	350	440	620	310	530	210	400	350	380	310	610		610	720					390	660		440	460
48w	180	720	440	430	680	420	420		420	840	510	890	650	900		530				490			550	470	560		530	390	680	430	580	310	400	380	460	480		680	440	760	560	720		660	380	680	710
60w	240	520	470	490	790	580	370		430	650	400	980		990		400	520		470	480	430	510	480	280	660	620	380	340	710	410	570	300	460	460	390	410	810	900	550	860	550				460	570	610	540	360
96w	210	700	400	340	680	540	440	650	210	780	400		580	820			540		540	970	1040	430	620	180			440		460	440	730	260	380	460	370	470	510	740	660	800	620	800		860	410	710	760	620	470
CD4/CD8 ratio	P1	P2	P3	P4	P5	P6	P7	P8	P9	P10	P11	P12	P13	P14	P15	P16	P17	P18	P19	P20	P21	P22	P23	P24	P25	P26	P27	P28	P29	P30	P31	P32	P33	P34	P35	P36	P37	P38	P39	P40	P41	P42	P43	P44	P45	P46	P47	P48	P49
BL	0.37	0.33	0.33	0.25	0.21	0.18	0.37	0.28	0.4	0.28	0.44	0.38	0.24	0.21	0.45	0.35	0.24	0.71	0.55	0.82	0.55	0.36	0.38	0.22	0.21	0.36	0.34	0.45	0.31	0.15	0.52	0.32	0.25	0.23	0.4	0.18	0.39	0.39	0.2	0.25	0.4	0.61	0.4	0.48	0.26	0.24	0.41	0.45	0.22
12w		0.47	0.7	0.25	0.53	0.35	0.57	0.47	0.46	1	0.48	0.64	0.33	0.32			0.39		0.55	0.88	1.01	0.57	0.62	0.53	0.52	0.95	0.34	0.83	0.52	0.29	0.84	0.49		0.51	0.92	0.34	0.55	0.68	0.4	0.36	0.77	0.83		0.61	0.5	0.54	0.94	0.81	0.39
24w	0.28	0.78	0.92	0.32	0.46	0.39	0.62	0.73	0.56		0.71		0.6			0.55	0.44		0.66	0.8		0.62			0.4	1.19	0.68			0.27		0.68	0.46					0.87		0.35	0.9		0.5		0.51	0.69	1.08		0.46
36w	0.41	0.78	0.85	0.41	0.84	0.44			0.49	1.44	0.61	0.66		0.63			0.56		0.71	1.05	1.14	0.62	0.39	0.77	0.39	1.12	0.65	0.86	0.58	0.3	0.75	0.33	0.47	0.7	0.71	0.44	0.48		0.49	0.54					0.66	0.78		1.05	0.53
48w	0.44	1.09	0.95	0.41	0.58	0.41	0.61		0.54	1.26	0.57	0.62	0.69	0.81		0.53				2.3			0.48	0.71	0.41		0.86	0.92	0.6	0.38	0.62	0.77	0.46	0.7	0.92	0.44		1.02	0.58	0.45	1.24	2.3		0.94	0.42	0.89	1.17
60w	0.43	1.07	0.92	0.47	0.45	0.32	0.78		0.57	1.15	0.41	0.76		0.83		0.36	0.43		0.77	1.41	1.16	0.73	0.58	0.77	0.64	1.46	0.89	0.87	0.48	0.47	0.67	0.43	0.46	0.97	1.12	0.6	0.54	1.67	0.44	0.48	0.95				0.85	0.82	1.05	1.35	0.6
96w	0.63	0.86	1.15	0.43	0.55	0.46	0.59	0.96	0.86	1.11	0.29		0.88	0.94			0.59		0.72	1.21	1.23	0.67	0.58	0.59			0.92		0.56	0.39	1.05	0.52	0.57	1.19	0.89	0.59	0.58	0.94	0.52	0.46	0.99	3.2		0.85	0.59	0.78	1.23	1.68	0.58
plasma VL	P1	P2	P3	P4	P5	P6	P7	P8	P9	P10	P11	P12	P13	P14	P15	P16	P17	P18	P19	P20	P21	P22	P23	P24	P25	P26	P27	P28	P29	P30	P31	P32	P33	P34	P35	P36	P37	P38	P39	P40	P41	P42	P43	P44	P45	P46	P47	P48	P49
BL	3.64	4.57	4.67	4.66	3.86	4.94	5.75	4.47	4.38	4.71	3.39	5.53	4.91	5.55	4.43	3.25	5.45	2.02	3.57	3.34	4.54	5.39	4.34	5.35	4.8	4.85	5.4	5.33	4.33	5.51	4.34	4.06	5.51	5.2	4.04	5.21	4.48	5.34	5.12	5.15	4.95	4.15	4.69	4.55	4.88	5.4	4.45	4.61	4.81
12w	1.7	1.76	1.8	1.7	1.84	1.7	1.7	1.7	1.7	1.7	1.7	2.21	2.53	2.23			2.03		1.7	1.7	1.7	1.7	1.7		1.96	1.7	2.53	1.7	2.08	1.7	1.7	1.7		3.06	1.7	1.7	1.7	3.02	2.63	1.7	1.86	1.7	2.54	1.86	1.7	1.95	1.7	1.7	1.7
24w	1.7	1.7	1.7	1.76	1.7	1.7	1.7		1.7		1.7		1.7	1.7		1.7	1.7		1.7	1.7	1.7	1.7		1.7	1.7	1.7	1.99		1.7	1.7	1.7	1.7	1.7			1.7		1.7		1.7	1.7		1.7		1.7	1.7	1.7	1.7	1.7
36w	1.83	1.7	1.7	1.7	1.7	1.7		1.7	1.7	1.7	1.7	1.7					1.7		1.7	1.7	1.7	1.7	1.7	1.7	1.7	1.7		1.7	1.7	1.7		1.7	1.7	1.7	1.7		1.7		1.7		1.7				1.7	1.7	1.7		1.7
48w		1.7	1.7	1.7	1.7	1.7	1.7		1.7	1.7		1.7	1.7	1.7		1.7	1.7			1.7	1.7		1.7	1.7	1.7		1.72	1.7	1.7	1.7	1.7	1.7	1.7	1.7	1.7	1.7		1.7	2.69	1.7	1.7	1.7	1.7	1.7	1.7	1.7	1.7		1.7
60w	2.37	1.7	1.7	1.7	1.7	1.7	1.7	1.7	1.7	1.7		1.7	1.7	1.7		2.24	1.7			1.7	1.7	1.7	1.7	1.7	1.7	1.7		1.7	1.7	1.7		1.7	1.7	1.7	1.7	1.7		1.7	2.62				1.7		1.7	1.7	1.7	1.7	1.7
96w	3.34	2	1.7	1.7	1.7	1.7	1.7	1.7	1.7	1.7			1.7	1.7			1.7		1.7	1.7	1.7	1.7	1.7	1.7			1.7		1.7	1.7	1.7	1.7		1.7	1.7			1.78	2.04		1.7			1.7		1.7	1.7		1.7
US RNA	P1	P3	P6	P9	P11	P13	P14	P17	P19	P20	P21	P24	P27	P29	P30	P31	P32	P33	P35	P36	P37	P40	P41	P42	P45	P46	P47	P48	P49	P50	P51	P52	P54	P55	P56	P57	P58	P59	P61
BL	3.08	3.71	3.86	2.69	3.34	3.56	4.2	5.19	4.02	3.32	4.09	5.13	4.42	4.83	3.93	3.32	3.74	4.45	2.55	4.96	1.8	4.28	5	3.2	3.32		3.88	3.84	5.11	3.04	3.06	3.26	5.15	3.85	4.35	3.22	4.85	4.05	4.23
12w	2.19		2.29	2.74							2.37	1.99			2.9		1.39								2.03		2.1	2.55	2.63		2.62		3.56	1.47		1.86	2.44
24w			2.55		1.57	2.78		3.19	1.64								1.29					3.27	3.76			2.86	2.57		2.27			2.59	2.91				3.06	3.05
36w				2.44							3.02	2.6	4.29			2.49					1.58				1.39	2.68		3.01					3.06	2.69		2.21		2.5
48w	2.31	2.38																2.84						2.22		2.57	1.38		1.89				3.16	2.76				2.85	2.97
60w	2.21	1.99		2.26			1.08				2.49								1.18							2.33	1.7	2.89		1.28			3.08		2.58	1.85
96w	2.35	2.65		2.24		1.4				1.55				2.75						3.42									1.94			2.66			2.55	2.29		2.76	2.66
Total DNA	P1	P3	P6	P9	P11	P13	P14	P17	P19	P20	P21	P24	P27	P29	P30	P31	P32	P33	P35	P36	P37	P40	P41	P42	P45	P46	P47	P48	P49	P50	P51	P52	P54	P55	P56	P57	P58	P59	P61
BL	3.31	2.14	2.69	2.98	0.96	3.27	4.14	3.95	2.99	2.93	3.62	3.33	3.99	3.62	3.66	2.55	2.99	2.8	1.78	3.96	1.26	3.83	3.8	2.83	2.22		2.47	3.81		2.6	2.89	3.03	3.14	3.02	3.78	2.6	4.15	3.79	3.9
12w	3.17		1.59	2.25							2.84	3.05	3.75		2.79		1.55								1.17		2.1	3.23	3.22		2.72		2.95	2.21		1.85	2.6
24w			1.7		0.96	3.23		3.16	2.54								1.85					2.85	3.13			1.45	1.83		2.48			2.34	2.91				3.03	3.38
36w				2.81							3.01	2.64	2.72			2.58					1.12				1.29	1.58		2.85					2.71	2.5		1.34		2.98
48w	3.27	1.54																2.15						2.99		1.78	1.47		2.47				2.54	2.46				2.83	3.15
60w	3.09	1.82		2.16			3.16				2.38								1.24							1.54	2.07	2.71		1.34			2.5		2.72	1.09
96w	3.22	1.65		1.89		2.57				2				2.69						3.23									2.5			0.87			3.19	0.72		3.03	2.7
US RNA/Total DNA	P1	P3	P6	P9	P11	P13	P14	P17	P19	P20	P21	P24	P27	P29	P30	P31	P32	P33	P35	P36	P37	P40	P41	P42	P45	P46	P47	P48	P49	P50	P51	P52	P54	P55	P56	P57	P58	P59	P61
BL	-0.23	1.57	1.17	-0.29	2.38	0.29	0.07	1.24	1.02	0.38	0.47	1.81	0.43	1.21	0.27	0.77	0.75	1.64	0.77	1	0.54	0.45	1.2	0.37	1.1		1.42	0.04		0.44	0.17	0.23	2.01	0.83	0.58	0.62	0.7	0.27	0.33
12w	-0.97		0.7	0.49							-0.47	-1.06			0.11		-0.16								0.85		0	-0.68	-0.6		-0.1		0.61	-0.75		0.01	-0.16
24w			0.85			-0.45		0.04	-0.9								-0.56					0.42	0.63			1.41	0.73		-0.21			0.25	0				0.02	-0.33
36w				-0.37							0.01	-0.03	1.57			-0.08					0.46				0.1	1.1		0.16					0.34	0.19		0.87		-0.47
48w	-0.96	0.84																0.69						-0.76		0.78	-0.09		-0.58				0.62	0.3				0.02	-0.18
60w	-0.88	0.17		0.11			-2.07				0.11								-0.06							0.79	-0.37	0.18		-0.07			0.58		-0.15	0.76
96w	-0.88	1		0.35		-1.17				-0.44				0.06						0.19									-0.56			1.79			-0.64	1.56		-0.27	-0.05
[truncated: 15 more columns]

## Sheet: Fig 4
CD4+ count
Early ART
time, weeks	P1	P2	P3	P4	P5	P6	P7	P8	P9	P10	P11	P12	P13	P14	P15	P16	P17	P18	P19	P20	P21	P22	P23	P24	P25	P26	P27	P28	P29	P30	P31	P32	P33	P34	P35	P36	P37	P38	P39	P40	P41	P42	P43	P44	P45	P46	P47	P48	P49
0	150	740	200	490	270	360	430	580	290	980	530	1020	980	860	1060	380	210	750	790	580	460	610	260	250	620	240	180	210	420	960	580	520	340	540	310	620	720	1090	300	330	330	730	690	270	540	640	310	130	310
12	210	930	280	470	690	1020	420	900	400	850	550	1330	700	790	1360	310	410	950	940	730	510	630	610	440	1230	200	310	400	460	690	750	740	500	1100	530	430	870	800	410	600	420	740	990	410	520	740	430	370	300
24	250	880	510	690	810	430	470	960	400	1130	530	1170	740	1020	1170	330	380	1160	740	860	670	710	770	440	850	270	420	370	510	760	790	890	590	890	520	710	680	1450	360	460	600	790	820	680	600	660	360	340	460
36	160	870	530	750	580	370	450		400			1100		950	1250	380	410					660		470			440	460			680	920	430				910			780	620	820	890	550		770	400	520	390
48	150	810	570	660	770	400	450		460			1190		980	1080	450	410					560		250			480				660	1180	570				780			460	600	920	800	610		690	400	460	350
60	320	1060	550	780	670	610	510		610			1080		1010	1180	360	450					710		430			620				910	900	480				690			730	650	920	900	610		710	420	500	380
CHI ART
time, weeks	P1	P2	P3	P4	P5	P6	P7	P8	P9	P10	P11	P12
0	730	180	230	150	170	310	310	180	320	360	310	250
12	360	440	330	210	290	520	790	280	520	550	430
24	550			370	300		680	350	510		500	500
36	600	440	380	350	310	530	660	460	580	650	530	530
48		550	470	530	430	580	680		660	610	480	500
60	470	480	280	380	410	570	570	360	730		510
CD4/CD8 ratio
Early ART
time, weeks	P1	P2	P3	P4	P5	P6	P7	P8	P9	P10	P11	P12	P13	P14	P15	P16	P17	P18	P19	P20	P21	P22	P23	P24	P25	P26	P27	P28	P29	P30	P31	P32	P33	P34	P35	P36	P37	P38	P39	P40	P41	P42	P43	P44	P45	P46	P47	P48	P49
0	0.14	0.81	0.37	0.28	0.89	0.23	0.57	0.36	0.26	0.82	0.38	0.71	1.33	1.1	1.55	0.37	0.15	0.52	0.51	0.48	0.67	0.54	0.24	0.18	0.51	0.12	0.2	0.13	0.47	0.19	0.5	0.51	0.31	0.17	0.38	0.42	0.76	0.84	0.07	0.32	0.19	0.52	0.95	0.46	0.56	0.81	0.96	0.33	1.12
12	0.84	1.07	0.88	0.5	1.19	1.3	0.82	1.13	0.52	1.38	0.5	1	1.56	1.26	2.38	0.47	0.26	1.2	1.05	1.54	0.9	0.86	1	1.12	0.8	0.58	0.7	0.64	0.72	0.82	0.79	1.31	0.54	0.79	0.95	1.44	1.59	1.88	0.44	1.11	1.69	0.59	1.47	1.21	0.81	1.22	1.43	0.3	1.78
24	0.93	1.02	1.18	0.53	1.42	0.55	0.82	1.14	0.52	2.29	0.52	1.48	2.04	1.35	2.19	0.56	0.36	0.93	0.87	1.84	1.38	1.05	1.57	1.42	0.79	0.83	0.77	1.03	0.86	1.02	0.98	1.7	0.74	0.83	1.17	2	1.03	1.52	0.46	1.32	0.78	0.65	0.23	1.26	1.02	1.26	1.32	0.38	2.23
36	0.59	1.21	1.34	0.93	1.24	0.48	1		0.52			1.34		1.21	2.4	0.58	0.48					1.15		1.5			0.46	1.13			0.89	1.52	0.73				1.21			1.45	1.05	0.72	1.21	1.31		1.32	1.3	0.59	1.92
48	0.6	1.19	1.37	1.1	1.5	0.65	0.98		0.6			1.52		2.19	2.36	0.56	0.43					1.08		1.39			0.58				0.95	2.12	1.05				1.54			1.16	1.17	0.95	0.74	1.27		1.19	1.41	0.53	1.96
60	1.03	1.25	1.03	1.13	1.93	0.61	0.93		0.65			1.27		1.24	2.42	0.65	0.45					1.1		1.24			0.65				0.86	1.79	0.95				1.18			1.57	1.18	0.86	0.76	1.24		1.34	2.05	0.63	1.88
CHI ART
time, weeks	P1	P2	P3	P4	P5	P6	P7	P8	P9	P10	P11	P12
0	0.55	0.38	0.22	0.34	0.15	0.52	0.24	0.22	0.29	0.48	0.42	0.35
12	0.55	0.62	0.53	0.34	0.29	0.84	0.54	0.39	0.79	0.5	0.71
24	0.66			0.68	0.27		0.69	0.46	0.88		1.11	0.87
36	0.71	0.39	0.77	0.65	0.3	0.75	0.78	0.53	1.26	0.78	1.16	0.84
48		0.48	0.71	0.86	0.38	0.62	0.89		1.4	0.79	0.86	0.87
60	0.77	0.58	0.77	0.89	0.47	0.67	0.82	0.6	1.52		1.22
US RNA
Early ART
time, weeks	P1	P2	P3	P4	P5	P6	P7	P8	P9	P10	P11	P12	P13	P14	P15	P16	P17	P18	P19	P20	P21	P22	P23	P24	P25	P26	P27	P28	P29	P30	P31	P32	P33	P34	P35	P36	P37	P38	P39	P40	P41	P42	P43	P44	P45	P46	P47	P48	P49
0	4.01	4.15	3.56	5.22		4.37	2.94	2.48	4.75	3.65	2.63	4.32	2.48	3.33	1.53		5.32	3.64	3.34	3.36	3.49	2.2	4.59	4.65	5.53	4.4		5.4	1.98		2.72	4.72	4.98	4.28	4.23	3.9	3.31	4.25		3.45	4.42	1.97			3.32	2.49	2.28	5.11	2.37
12	3.07	1.15	2.21	2.13	0.72	1.3	1.47	1.16	2.02	1.83	2.13	2.97	1.68	0.72	1.31	3.15	2.74	1.47	2	2.14	1.61	1.8	1.51	2.6	0.93	0.81	1.79	2.71	0.88			2.2	2.85	2.81	2.66	0.96		1.67	1.45	2.3	2.45	1.9	2.6	1.05	1.97	2.25	1.08	3.07	1
24	2.82	3.09					1.68	1.94	2.23	1.69	1.49	3.3		2.68	1.35	2.92	3.1	1.29	0.7	2.49	2.33	1.55	2.27	2	2.47	2.53	2.69			3.11	1.63	2.67		2.64
36	2.31	1.53	1.08	3.82	1.34	2.7	1.37		2.16			2.68		1.58	1.39	1.67	1.79					1.06		2.42			2.65	1.44			1.36	1.92	2.6				1.51			1.29	1.86	1.3	2.85	1.37		1.17	1.23	2.47	1.43
48	2.78	1.67	1.26	3.58	3.31	2.73	2.09		2.78					2.76	1.42	2.84	3.13					1.22															1.62									1.07		2.61
60	2.85	3.01		3.29		2.09			2.47			3.18			1.31	2.86						1.2					2.19				1.56	1.49								1.22	2.25		3.01	0.85		1.65	1.03		0.96
CHI ART
time, weeks	P1	P2	P3	P4	P5	P6	P7	P8	P9	P10	P11	P12
0	4.02	5.13	4.42	3.93	3.32		5.11	5.15	3.85	4.05	4.23
12		1.99		2.9			2.63	3.56	1.47
24	1.64					2.86	2.27	2.91		3.05
36		2.6	4.29		2.49	2.68		3.06	2.69	2.5
48						2.57	1.89	3.16	2.76	2.85	2.97
60						2.33		3.08
Total DNA
Early ART
time, weeks	P1	P2	P3	P4	P5	P6	P7	P8	P9	P10	P11	P12	P13	P14	P15	P16	P17	P18	P19	P20	P21	P22	P23	P24	P25	P26	P27	P28	P29	P30	P31	P32	P33	P34	P35	P36	P37	P38	P39	P40	P41	P42	P43	P44	P45	P46	P47	P48	P49
0	4.35	2.96	1.53	3.35		2.4	2.6	1.96	3.17	1.8	1.67	2.98	1.84	2.62	1.25		3.95	3.07	2.92	3.5	2.04	2.93	2.95	3.2	3.64	3.05		3.01	2.01		1.06	3.15	4.11	3.39	4.24	4.57	2.72	2.03		2.25	2.97	2.31			3.69	1.99	0.9	4.07	1.55
12	3.98	2.25	1.76	3.11	3.13	1.88	2.19	2.01	2.53	2.07	1.52	2.89	1.73	1.98	1.18	2.73	3.72	1.74	2.48	2.98	1.86	1.86	2.05	2.16	2.82	2.38	3.01	3.17	0.95			3.22	4.26	3.11	3.9	3.04		1.9	1.7	1.3	3.18	1.74	3.34	1.8	2.8	1.41	1.11	3.64	1.2
24	3.93	2.17					1.13	1.51	2.15	1.55	0.91	2.53		1.86	0.99	2.43	3.38	1.95	2.66	2.78	1.64	1.91	1.89	2.69	2.44	2.26	2.34			2.52	1.17	2.54		3.03
36	3.85	1.57	1.1	2.98	1.22	1.11	1.74		2.44			1.99		1.84	1.13	2.4	3.25					1.33		2.68			2.19	2.55			0.99	2.42	3.11				0.98			1.09	2.41	0.73	2.28	0.96		1.52	0.88	3.55	0.99
48	3.9	0.98	1.31	2.74	1.61	1.49	2.28		2.79					1.71	0.95	1.99	2.98					0.89															0.95									1.36		3.25
60	3.83	0.76		2.76		1.01			2.54			1.9			0.92	2.31						0.96					1.86				1.12	2.33								0.85	2.46	1.54	2.59	1.21		2.01	0.97		0.93
CHI ART
time, weeks	P1	P2	P3	P4	P5	P6	P7	P8	P9	P10	P11	P12
0	2.99	3.33	3.99	3.66	2.55			3.14	3.02	3.79	3.9
12		3.05	3.75	2.79			3.22	2.95	2.21
24	2.54					1.45	2.48	2.91		3.38
36		2.64	2.72		2.58	1.58		2.71	2.5	2.98
48						1.78	2.47	2.54	2.46	2.83	3.15
60						1.54		2.5
[truncated: 3 more columns]

## Sheet: Fig 5a
CD4+ count
Early ART
time, weeks	P1	P2	P3	P4	P5	P6	P7	P8	P9	P10	P11	P12	P13	P14	P15	P16	P17	P18	P19	P20	P21	P22	P23	P24	P25	P26	P27	P28	P29	P30	P31	P32	P33	P34	P35	P36	P37	P38	P39	P40	P41	P42	P43	P44	P45	P46	P47	P48	P49
0	150	740	200	490	270	360	430	580	290	980	530	1020	980	860	1060	380	210	750	790	580	460	610	260	250	620	240	180	210	420	960	580	520	340	540	310	620	720	1090	300	330	330	730	690	270	540	640	310	130	310
12	210	930	280	470	690	1020	420	900	400	850	550	1330	700	790	1360	310	410	950	940	730	510	630	610	440	1230	200	310	400	460	690	750	740	500	1100	530	430	870	800	410	600	420	740	990	410	520	740	430	370	300
24	250	880	510	690	810	430	470	960	400	1130	530	1170	740	1020	1170	330	380	1160	740	860	670	710	770	440	850	270	420	370	510	760	790	890	590	890	520	710	680	1450	360	460	600	790	820	680	600	660	360	340	460
36	160	870	530	750	580	370	450		400			1100		950	1250	380	410					660		470			440	460			680	920	430				910			780	620	820	890	550		770	400	520	390
48	150	810	570	660	770	400	450		460			1190		980	1080	450	410					560		250			480				660	1180	570				780			460	600	920	800	610		690	400	460	350
60	320	1060	550	780	670	610	510		610			1080		1010	1180	360	450					710		430			620				910	900	480				690			730	650	920	900	610		710	420	500	380
CHI ART
time, weeks	P1	P2	P3	P4	P5	P6	P7	P8	P9	P10	P11	P12	P13	P14	P15	P16	P17	P18	P19	P20	P21	P22	P23	P24	P25	P26	P27	P28	P29	P30	P31	P32	P33	P34	P35	P36	P37	P38	P39	P40	P41	P42	P43	P44	P45	P46	P47	P48	P49
0	150	280	220	170	330	230	290	410	290	220	330	460	240	390	390	280	200	690	670	450	330	430	280	230	330	190	290	270	270	240	340	300	380	440	230	390	560	420	310	300	260	460	750	310	420	410	310	220
12		170	330	260	540	390	470	470	300	620	420	740	360	680			340		810	510	420	440	550	470	480	210		310	330	270	430	420	440	510	330	620		640	350	520	420	600	1030	390	390	680	380	420
24	190	700	480	240	630	280	410	660	450		460		600			360	500		680		420	680	560			240	270					630		550	420		1000		370	450				410	1120	690		300
36	130	670	370	390	670	380			360	620	500	1030		890			490		670	550	480	500	580	440	620	210	400	350	380	310	610		610	720					390		440	610	1060	480	540		420	390
48	180	720	440	430	680	420	420		420	840	510	890	650	900		530			490			560		390	680	310	400	380	460	480		680	440	760	560	720		660	380	710					440	650		600
60	240	520	470	490	790	580	370		430	650	400	980		990		400	520		480	430	510	660	620	340	710	300	460	460	390	410	810	900	550	860	550				460	610	540	570		430	350		460	650
CD4/CD8 ratio
Early ART
time, weeks	P1	P2	P3	P4	P5	P6	P7	P8	P9	P10	P11	P12	P13	P14	P15	P16	P17	P18	P19	P20	P21	P22	P23	P24	P25	P26	P27	P28	P29	P30	P31	P32	P33	P34	P35	P36	P37	P38	P39	P40	P41	P42	P43	P44	P45	P46	P47	P48	P49
0	0.14	0.81	0.37	0.28	0.89	0.23	0.57	0.36	0.26	0.82	0.38	0.71	1.33	1.1	1.55	0.37	0.15	0.52	0.51	0.48	0.67	0.54	0.24	0.18	0.51	0.12	0.2	0.13	0.47	0.19	0.5	0.51	0.31	0.17	0.38	0.42	0.76	0.84	0.07	0.32	0.19	0.52	0.95	0.46	0.56	0.81	0.96	0.33	1.12
12	0.84	1.07	0.88	0.5	1.19	1.3	0.82	1.13	0.52	1.38	0.5	1	1.56	1.26	2.38	0.47	0.26	1.2	1.05	1.54	0.9	0.86	1	1.12	0.8	0.58	0.7	0.64	0.72	0.82	0.79	1.31	0.54	0.79	0.95	1.44	1.59	1.88	0.44	1.11	1.69	0.59	1.47	1.21	0.81	1.22	1.43	0.3	1.78
24	0.93	1.02	1.18	0.53	1.42	0.55	0.82	1.14	0.52	2.29	0.52	1.48	2.04	1.35	2.19	0.56	0.36	0.93	0.87	1.84	1.38	1.05	1.57	1.42	0.79	0.83	0.77	1.03	0.86	1.02	0.98	1.7	0.74	0.83	1.17	2	1.03	1.52	0.46	1.32	0.78	0.65	0.23	1.26	1.02	1.26	1.32	0.38	2.23
36	0.59	1.21	1.34	0.93	1.24	0.48	1		0.52			1.34		1.21	2.4	0.58	0.48					1.15		1.5			0.46	1.13			0.89	1.52	0.73				1.21			1.45	1.05	0.72	1.21	1.31		1.32	1.3	0.59	1.92
48	0.6	1.19	1.37	1.1	1.5	0.65	0.98		0.6			1.52		2.19	2.36	0.56	0.43					1.08		1.39			0.58				0.95	2.12	1.05				1.54			1.16	1.17	0.95	0.74	1.27		1.19	1.41	0.53	1.96
60	1.03	1.25	1.03	1.13	1.93	0.61	0.93		0.65			1.27		1.24	2.42	0.65	0.45					1.1		1.24			0.65				0.86	1.79	0.95				1.18			1.57	1.18	0.86	0.76	1.24		1.34	2.05	0.63	1.88
CHI ART
time, weeks	P1	P2	P3	P4	P5	P6	P7	P8	P9	P10	P11	P12	P13	P14	P15	P16	P17	P18	P19	P20	P21	P22	P23	P24	P25	P26	P27	P28	P29	P30	P31	P32	P33	P34	P35	P36	P37	P38	P39	P40	P41	P42	P43	P44	P45	P46	P47	P48	P49
0	0.37	0.33	0.33	0.25	0.21	0.18	0.37	0.28	0.4	0.28	0.44	0.38	0.24	0.21	0.45	0.35	0.24	0.71	0.82	0.55	0.36	0.21	0.36	0.45	0.31	0.32	0.25	0.23	0.4	0.18	0.39	0.39	0.2	0.25	0.4	0.61	0.4	0.48	0.26	0.41	0.45	0.38	0.51	0.63	0.35	0.31	0.7	0.36
12		0.47	0.7	0.25	0.53	0.35	0.57	0.47	0.46	1	0.48	0.64	0.33	0.32			0.39		0.88	1.01	0.57	0.52	0.95	0.83	0.52	0.49		0.51	0.92	0.34	0.55	0.68	0.4	0.36	0.77	0.83		0.61	0.5	0.94	0.81	0.46	0.57	0.74	0.48	0.33	0.97	0.52
24	0.28	0.78	0.92	0.32	0.46	0.39	0.62	0.73	0.56		0.71		0.6			0.55	0.44		0.8		0.62	0.4	1.19			0.68	0.46					0.87		0.35	0.9		0.5		0.51	1.08				0.85	1	0.47		0.93
36	0.41	0.78	0.85	0.41	0.84	0.44			0.49	1.44	0.61	0.66		0.63			0.56		1.05	1.14	0.62	0.39	1.12	0.86	0.58	0.33	0.47	0.7	0.71	0.44	0.48		0.49	0.54					0.66		1.05	0.57	0.78	0.8	1.05		1.35	1.37
48	0.44	1.09	0.95	0.41	0.58	0.41	0.61		0.54	1.26	0.57	0.62	0.69	0.81		0.53			2.3			0.41		0.92	0.6	0.77	0.46	0.7	0.92	0.44		1.02	0.58	0.45	1.24	2.3		0.94	0.42	1.17					1.22	0.45		0.83
60	0.43	1.07	0.92	0.47	0.45	0.32	0.78		0.57	1.15	0.41	0.76		0.83		0.36	0.43		1.41	1.16	0.73	0.64	1.46	0.87	0.48	0.43	0.46	0.97	1.12	0.6	0.54	1.67	0.44	0.48	0.95				0.85	1.05	1.35	0.66		1.02	1		1.23	0.63
[truncated: 3 more columns]

## Sheet: Fig 5b
Early ART	CHI ART
0.0580952
0.0213149	0.0116667
0.0425	0.0308333
0.0183333
0.025	0.0266667
0.0891667	0.0141667
0.0208333	0.0166667
0.0641667	0.0158333
0.0216667	0.005
0.0466667	0.06
0.01	0.00333333
0.0241667	0.0216667
0.0191667	0.0075
0.0133333	0.00916667
0.0691667
0.00833333
0.00916667	0.0125
0.0566667
0.045	0.005
0.0883333	0.0383333
0.0191667	0.0175
0.0266667	0.0258333
0.0633333	0.0491667
0.0783333	0.0316667
0.0241667	0.0175
0.0383333	0.0141667
0.0416667
0.0425	0.0233333
0.0208333	0.0433333
0.0525	0.0133333
0.0241667	0.0133333
0.0666667	0.0241667
0.0191667	0.0166667
0.0516667	0.00916667
0.0475	0.0308333
0.085	0.0183333
0.0691667
0.0866667	0.0108333
0.0308333	0.02
0.0658333	0.0441667
0.125	0.03
0.00583333	0.00666667
0.0433333	0.005
0.0625	0.00916667
0.0208333	0.0108333
0.0341667	0.00166667
0.0391667	0.0225
-0.0025	0.0133333
0.055
-0.0241667	0.01
0.00916667
0.0525	0.00416667

## Sheet: Fig 5c
BL		Early ART	CHI ART
	CD4/CD8<1	18	19
	CD4/CD8>1	1	0
48w		Early ART	CHI ART
	CD4/CD8<1	7	16
	CD4/CD8>1	12	3

## Sheet: Fig 5d
CD4+ T-cell proliferation			CD8+ T-cell proliferation			CD4+ T-cell reactivity			CD8+ T-cell reactivity			IFN-γ release
Early ART	CHI ART		Early ART	CHI ART		Early ART	CHI ART		Early ART	CHI ART		Early ART	CHI ART
0.93	8.34		0.85	2.55		0.23	0.12		0.82	0.25		7.3	5.4
12.12	0.06		1.26	0.11		0.064	0.15		0.15	0.17		5.6	5
2.1	1.1		0.64	1.41		0.056	0.055		0.22	0.15		4.6	4.8
0.98	0.3		0.6	0.21		0.068	0.055		0.052	0.087		4.6	4.7
1.3	1.37		0.58	1.33		0.031	0.059		0.12	0.22		6.5	5.7
14.41	1.05		3.94	1.97		0.031	0.028		0.1	0.34		10.5	54.7
1.62	0.99		3.08	1.55		0.013	0.019		0.087	0.26		4.5	8.3
0.24	0.29		0.28	0.15		0.062	0.096		0.13	0.11		5.1	5.1
18.41	2.63		2.65	1.84		0.045	0.052		0.073	0.2		10	6
2.28	3.28		1.54	13.31		0.079	0.076		0.67	1.69		7.3	43.4
3.94	0.86		1.77	2.96		0.078	0.042		0.21	0.47		6.8	34.5
0.09	8.78		0.09	0.55		0.046	0.037		0.087	0.044		5.2	5.2
0.17	0.36		0.22	0.26		0.087	0.043		0.098	0.18		4.9	8.4
0.95	0.1		0.45	0.16		0.014	0.047		0.078	0.081		5.6	5
8.21	0.16		0.75	0.05		0.06	0.69		0.08	0.63		5	4.3
0.21	0.13		0.08	0.14		0.039	0.033		0.11	0.2		5	5.3
1.59	0.74		1.33	2.22		0.046	0.038		0.08	0.2		5.4	5.8
0.6	0.39		0.59	0.2		0.022	0.031		0.07	0.17		5.2	5.2
0.19	0.74		0.23	2.19		0.065	0.059		0.15	0.098		4.8	5.6
2.28	4.58		6.24	14.67		0.032	0.046		0.26	0.25		8.6	22.6
0.41	0.33		0.26	0.99		0.035	0.33		0.13	0.045		4.3	4.5
						0.069	0.059		0.17	0.2		5.3	16.9

## Sheet: Fig 5e
IL-6			I-FABP			sCD163			sCD14
Early ART	CHI ART		Early ART	CHI ART		Early ART	CHI ART		Early ART	CHI ART
40000	2		2123.3	647.2		543.3	599.3		1855.2	2082.3
1498.4	2		3057.2	1398.7		259.5	754.4		3273.4	2852.2
2090.1	2		1131.2	1536.6		314.1	586.6		1467.4	4006.2
617.7	2		2816.8	854.6		995.3	1017.5		2008.7	2960.5
767.5	2		1556.2	1569.6		234.4	698.6		2917.2	3425.1
261.7	2		1538	3434.4		236.2	184		1876.1	2287.6
10059.2	2		1330.6	675.6		385.5	700.6		974	3057.3
1188.9	4.3		1901.1	1324.2		268.9	346.4		1397.3	2188.1
746.2	2		7135.8	1097.4		407.9	431.7		1122.3	2723.6
1517.4	2.4		1219.6	1052.2		309.5	924		1611.7	2466.8
957.5	6.8		921.2	900.3		364.4	646.7		1660.1	2774.7
1016.1	15		2025.1	8898.3		208.6	603.6		1768.4	2704.3
520.9	2		1508.9	880		277.2	381.2		1575.9	2110.4
4058.1	2.5		1351.7	859.7		749.9	1622.9		1363.5	3786.6
2	3.6		2791.3	675.9		413.6	754.5		2066.9	2590.6
796.2	2		2052.5	832.5		243.3	580.7		2552.5	2971.2
1747.1	2.9		2166.9	979.9		355.6	996.7		2025.2	2653.7
1458.7	2		3779.7	1166.1		112.3	384		1293.1	3232.7
1622.3	2		6889.3	1275.5		291.2	520.4		1697.7	3691.7
3479.5	2		1541.6	1451.5		261.3	633.3		2468.1	5269.4
546	2.1		1779.2	1492.7		288.5	490.4		1556.8	2453.5
58.4	16.8		9657.8	2083.9		292	514.4		2502.1	2453
3.6	4.4		4605.4	5644.7		239.5	516.2		2243.1	4771.3
412.7	2		1618.6	2897.8		197.2	586		1251.6	2637.5
2	2		3008.1	2513.6		484.9	571.6		3068.7	2200.8
39.8	2.2		3474.5	3245		263.2	416.6		3145.6	1802
27.7	2		5500.6	4360.2		144.1	500.8		2448.6	3560.2
44.5	756.8		2283.5	1156.2		425	1160.5		1655	2065.7
1736.8	1411.6		3679.3	1881.9		684.5	1106.6		2120.2	3897.3
2	2		5964.1	8457.4		295.5	540.4		2969.1	3011.2
12.6	2		6063.8	677.4		334.2	524		1863.2	1690.2
52.8	2.4		5849.9	4901.6		241.2	333.1		2908.5	2691.6
2	2		5481	1554.8		215.6	171.7		2327.9	2687.3
67.6	2		5849.9	679.6		238.7	357.7		1904	3596.9
13.4	2		5161.2	683.7		754.8	224.5		1679	3171
2	2		4638.2	1616.5		119.2	489.1		1221	897.4
16	2		4354	1141.7		456.9	470.2		1131.3	2490.6
1.6	2		6063.8	1706.5		315.2	385		2044.4	2036.2
118.8	2		3291.2	2137.6		295.7	985.3		2374	3390.4
2	2		7305.1	1029.9		531	736.5		1331.4	2691
19	2		8586.8	1138.7		603.7	540.5		1747.9	1381.3

[truncated: 21 more sheets: Fig 6a, Fig 6b, Fig 6c, Fig 6d, Fig 6e, Fig 7, Fig S1, Fig S3, Fig S4a, Fig S4b, Fig S6, Fig S7a, Fig S7b, Fig S8, Fig S10a, Fig S10b, Fig S11, Fig S13, Fig S14a, Fig S14b …]
